# Supplementary material for: Associations of coagulation parameters and thrombin generation potential with the incidence of type 2 diabetes: mediating role of glycoprotein acetylation
Source: Eur J Epidemiol. 2024 Oct 15;39(10):1171–81. doi: 10.1007/s10654-024-01162-0 (PMC11599431; doi:10.1007/s10654-024-01162-0)
Supplement: Supplementary file 2 — Supplementary Material 2 [file 10654_2024_1162_MOESM2_ESM.xlsx]

## Sheet: sTable 1
sTable 1. Hazard ratios for type 2 diabetes according to the levels of coagulation factors and thrombin generation potentials per 10 units.
	HR (95% CI)
	Crude Model	Model 1	Model 2	Model 3	Model 4
FIX	1.35 (1.29-1.42)	1.37 (1.31-1.44)	1.17 (1.10-1.25)	1.18 (1.11-1.27)	1.18 (1.10-1.27)
FVIII	1.08 (1.05-1.10)	1.08 (1.05-1.10)	1.04 (1.01-1.07)	1.05 (1.02-1.08)	1.05 (1.01-1.08)
FXI	1.12 (1.06-1.18)	1.16 (1.10-1.23)	1.05 (0.99-1.12)	1.05 (0.99-1.11)	1.03 (0.97-1.10)
Fib	1.04 (1.03-1.06)	1.04 (1.03-1.06)	1.00 (0.98-1.02)	1.00 (0.98-1.02)	0.99 (0.97-1.02)
Lag time	6.18 (3.41-11.18)	5.68 (3.10-10.40)	1.23 (0.62-2.43)	1.29 (0.64-2.61)	1.20 (0.59-2.43)
ETP	1.01 (1.00-1.01)	1.01 (1.00-1.01)	1.00 (1.00-1.01)	1.00 (1.00-1.01)	1.00 (1.00-1.01)
Peak	1.05 (1.03-1.08)	1.06 (1.03-1.09)	1.04 (1.01-1.07)	1.05 (1.02-1.08)	1.05 (1.01-1.08)
Time-to-peak	2.12 (1.24-3.62)	1.96 (1.14-3.39)	1.00 (0.58-1.73)	0.98 (0.56-1.74)	0.94 (0.53-1.67)
Velocity	1.17 (1.06-1.29)	1.19 (1.08-1.31)	1.14 (0.99-1.32)	1.20 (1.04-1.40)	1.20 (1.03-1.39)
Crude model (n = 5718)
Model 1: Adjusted for age, sex, and race (n = 5709)
Model 2: Adjusted for Model 1 +body mass index, fasting glucose, triglyceride, high-density lipoprotein-cholesterol, c-reactive protein, cancer, and hypertension (n = 5622)
Model 3: Adjusted for Model 2 + physical activity, smoking, menopausal status, oral contraceptive use, and hormone replacement therapy (n = 5523) as well as ABO blood type for FVIII (n = 4013)
Model 4: Adjusted for Model 3 + Glycoprotein acetylation (n = 5502 for others and n = 4001 for FVIII)

## Sheet: sTable 2
sTable 2. Summary of mediation analyses
	Natural direct effect	Natural indirect effect	Total effect	Mediated proportion	P value
FVIII
Q1	1	1	1	-	-
Q2	1.19 (1.02-1.54)	1.01 (1.00-1.03)	1.20 (1.05-1.56)	0.04 (0.01-0.59)	1
Q3	1.29 (1.08-2.19)	1.02 (1.00-1.05)	1.32 (1.10-2.25)	0.08 (0.02-0.23)	0.6
Q4	1.31 (1.02-2.22)	1.05 (1.01-1.10)	1.37 (1.10-2.36)	0.16 (0.03-0.75)	0
FIX
Q1	1	1	1	-	-
Q2	1.44 (0.93-2.23)	1.02 (0.99-1.07)	1.47 (0.91-2.27)	0.06 (-0.01-0.24)	0.4
Q3	1.65 (1.21-3.22)	1.04 (0.98-1.11)	1.71 (1.20-3.26)	0.09 (-0.13-0.23)	0.4
Q4	2.33 (1.44-3.40)	1.05 (0.97-1.15)	2.45 (1.39-3.58)	0.08 (-0.14-0.19)	0.4
FXI
Q1	1	1	1	-	-
Q2	1.22 (0.99-1.42)	1.02 (1.00-1.06)	1.24 (1.00-1.45)	0.12 (0.04-0.35)	0
Q3	1.22 (0.95-1.57)	1.05 (1.00-1.13)	1.28 (0.99-1.63)	0.21 (-5.79-0.69)	0.2
Q4	1.07 (0.82-1.19)	1.07 (1.00-1.17)	1.14 (0.86-1.33)	0.49 (-3.23-1.45)	0.6
Fibrinogen
Q1	1	1	1	-	-
Q2	0.89 (0.65-1.16)	1.05 (1.00-1.09)	0.93 (0.67-1.19)	-0.57 (-1.02-5.70)	0.6
Q3	1.01 (0.90-1.44)	1.06 (1.01-1.13)	1.07 (0.92-1.52)	0.89 (-2.98-0.47)	0.8
Q4	0.89 (0.66-1.45)	1.11 (1.01-1.22)	0.98 (0.69-1.62)	-5.96 (-6.57-0.73)	0.8
Lag time
Q4	1	1	1	-	-
Q3	1.04 (0.81-1.61)	1.05 (1.00-1.12)	1.09 (0.83-1.65)	0.56 (-3.56-0.78)	0.6
Q2	1.08 (0.88-1.50)	1.04 (1.00-1.10)	1.12 (0.91-1.54)	0.33 (-0.39-19.39)	0.6
Q1	1.15 (0.77-1.61)	1.02 (1.00-1.05)	1.17 (0.78-1.63)	0.13 (0.01-0.45)	0
ETP
Q1	1	1	1	-	-
Q2	1.63 (1.32-2.17)	1.00 (0.99-1.00)	1.63 (1.31-2.16)	-0.01 (-0.03-0.00)	0.2
Q3	1.32 (0.91-1.82)	1.00 (1.00-1.01)	1.33 (0.91-1.82)	0.01 (-0.03-0.07)	0.6
Q4	1.56 (1.19-2.23)	1.01 (1.00-1.02)	1.57 (1.20-2.25)	0.02 (-0.01-0.06)	0.2
Peak
Q1	1	1	1	-	-
Q2	1.78 (1.10-2.31)	1.00 (1.00-1.01)	1.78 (1.10-2.31)	0.00 (0.00-0.03)	0.6
Q3	1.67 (0.99-2.21)	1.00 (1.00-1.01)	1.67 (1.00-2.21)	0.00 (0.00-0.04)	0.6
Q4	1.81 (1.12-2.80)	1.01 (1.00-1.03)	1.83 (1.12-2.82)	0.02 (-0.01-0.09)	0.2
Time-to-Peak
Q4	1	1	1	-	-
Q3	0.90 (0.67-1.47)	1.03 (1.00-1.08)	0.93 (0.69-1.48)	-0.45 (-1.19-1.18)	0.8
Q2	0.93 (0.68-1.26)	1.02 (1.00-1.05)	0.95 (0.71-1.26)	-0.39 (-2.39-0.03)	0.2
Q1	1.08 (0.85-1.38)	1.01 (1.00-1.04)	1.09 (0.85-1.38)	0.12 (-0.44-0.22)	1
Velocity
Q1	1	1	1	-	-
Q2	1.24 (0.87-1.49)	1.00 (1.00-1.01)	1.24 (0.88-1.50)	0.01 (-0.05-0.03)	1
Q3	1.27 (1.00-1.62)	1.00 (1.00-1.01)	1.27 (1.00-1.62)	0.01 (-0.11-0.07)	1
Q4	1.58 (1.16-2.06)	1.01 (1.00-1.02)	1.60 (1.17-2.09)	0.02 (-0.01-0.07)	0.2
Values were presented as hazard ratio (95% confidence intervals) and proportion of mediation (95% confidence intervals).

## Sheet: sTable 3
sTable 3. Incidence rates and hazard ratios for type 2 diabetes according to quartile of coagulation factors and thrombin generation parameters in women.
				HR (95% CI)
	Events, N	PY	Rate (95% CI)	Crude model	Model 1	Model 2	Model 3	Model 4
FVIII
Q1	15	4606.42	3.26 (1.96-5.4)	1	1	1	1	1
Q2	27	4829.53	5.59 (3.84-8.14)	1.71 (0.91-3.22)	1.68 (0.89-3.17)	1.27 (0.66-2.44)	1.23 (0.58-2.59)	1.24 (0.59-2.62)
Q3	26	5063.01	5.14 (3.5-7.53)	1.57 (0.83-2.96)	1.51 (0.80-2.85)	0.96 (0.49-1.86)	1.26 (0.58-2.74)	1.27 (0.59-2.76)
Q4	61	5743.10	10.62 (8.28-13.63)	3.24 (1.84-5.71)	3.08 (1.75-5.43)	1.43 (0.77-2.65)	1.99 (0.95-4.17)	1.97 (0.94-4.12)
FIX
Q1	5	5213.17	0.96 (0.4-2.3)	1	1	1	1	1
Q2	19	4557.65	4.17 (2.66-6.53)	4.34 (1.62-11.63)	4.27 (1.59-11.44)	2.70 (1.00-7.30)	2.84 (1.05-7.71)	2.80 (1.03-7.61)
Q3	28	4881.25	5.74 (3.96-8.3)	5.95 (2.30-15.42)	5.80 (2.24-15.03)	2.61 (0.99-6.86)	2.58 (0.98-6.79)	2.51 (0.95-6.67)
Q4	77	5589.99	13.77 (11.03-17.2)	14.29 (5.78-35.32)	14.05 (5.69-34.74)	3.01 (1.15-7.85)	3.42 (1.31-8.96)	3.25 (1.23-8.59)
FXI
Q1	13	3310.54	3.93 (2.28-6.76)	1	1	1	1	1
Q2	25	4706.29	5.31 (3.59-7.85)	1.35 (0.69-2.64)	1.34 (0.69-2.62)	1.62 (0.83-3.17)	1.73 (0.88-3.40)	1.69 (0.86-3.33)
Q3	43	5510.27	7.8 (5.79-10.51)	1.98 (1.06-3.68)	1.97 (1.06-3.67)	1.53 (0.81-2.88)	1.73 (0.92-3.27)	1.67 (0.88-3.16)
Q4	48	6714.97	7.15 (5.39-9.48)	1.81 (0.98-3.35)	1.78 (0.97-3.30)	1.07 (0.56-2.03)	1.03 (0.54-1.97)	0.98 (0.51-1.89)
Fibrinogen
Q1	10	3805.72	2.63 (1.41-4.88)	1	1	1	1	1
Q2	24	4703.46	5.1 (3.42-7.61)	1.94 (0.93-4.05)	1.91 (0.91-4.00)	1.62 (0.77-3.42)	1.70 (0.78-3.71)	1.58 (0.70-3.57)
Q3	38	5613.39	6.77 (4.93-9.29)	2.56 (1.28-5.14)	2.51 (1.25-5.04)	1.55 (0.76-3.16)	1.67 (0.79-3.52)	1.54 (0.70-3.39)
Q4	57	6119.50	9.31 (7.19-12.06)	3.53 (1.80-6.91)	3.39 (1.73-6.64)	0.98 (0.47-2.06)	1.16 (0.54-2.51)	1.01 (0.44-2.34)
Lag time
Q4	31	3809.92	8.14 (5.73-11.55)	1	1	1	1	1
Q3	33	4697.68	7.02 (5-9.87)	0.86 (0.53-1.41)	0.85 (0.52-1.39)	1.33 (0.79-2.24)	1.06 (0.77-1.45)	1.30 (0.77-2.21)
Q2	36	5329.54	6.75 (4.88-9.35)	0.82 (0.51-1.33)	0.80 (0.50-1.30)	1.35 (0.80-2.25)	1.14 (0.83-1.57)	1.38 (0.81-2.35)
Q1	29	6404.93	4.53 (3.15-6.51)	0.55 (0.33-0.92)	0.53 (0.31-0.89)	1.32 (0.75-2.32)	0.96 (0.65-1.43)	1.27 (0.71-2.25)
ETP
Q1	16	4461.59	3.59 (2.2-5.85)	1	1	1	1	1
Q2	32	4868.93	6.57 (4.65-9.28)	1.83 (1.00-3.33)	1.80 (0.99-3.28)	1.35 (0.72-2.53)	1.55 (0.82-2.91)	1.55 (0.82-2.90)
Q3	34	4933.25	6.89 (4.93-9.63)	1.90 (1.05-3.45)	1.91 (1.05-3.47)	1.31 (0.69-2.47)	1.28 (0.67-2.43)	1.24 (0.65-2.37)
Q4	47	5978.30	7.86 (5.91-10.45)	2.16 (1.22-3.81)	2.21 (1.23-3.95)	1.58 (0.86-2.93)	1.69 (0.91-3.13)	1.63 (0.88-3.05)
Peak
Q1	19	4903.44	3.87 (2.47-6.07)	1	1	1	1	1
Q2	26	4759.58	5.46 (3.72-8.01)	1.41 (0.78-2.54)	1.41 (0.78-2.55)	1.01 (0.55-1.87)	1.25 (0.67-2.31)	1.23 (0.67-2.29)
Q3	30	4843.42	6.19 (4.34-8.85)	1.59 (0.89-2.82)	1.60 (0.90-2.84)	1.12 (0.62-2.05)	1.19 (0.65-2.20)	1.18 (0.64-2.18)
Q4	54	5735.63	9.41 (7.22-12.28)	2.40 (1.42-4.05)	2.46 (1.44-4.18)	1.47 (0.84-2.59)	1.59 (0.89-2.85)	1.55 (0.87-2.78)
Time-to-Peak
Q4	30	4243.69	7.07 (4.95-10.1)	1	1	1	1	1
Q3	22	4686.46	4.69 (3.09-7.12)	0.66 (0.38-1.15)	0.67 (0.38-1.16)	1.06 (0.60-1.90)	0.93 (0.52-1.65)	0.94 (0.53-1.67)
Q2	35	5122.12	6.83 (4.91-9.51)	0.97 (0.59-1.57)	0.95 (0.58-1.55)	1.50 (0.90-2.51)	1.38 (0.82-2.30)	1.44 (0.86-2.41)
Q1	42	6189.80	6.79 (5.02-9.17)	0.96 (0.60-1.53)	0.95 (0.59-1.53)	1.43 (0.86-2.36)	1.21 (0.72-2.03)	1.21 (0.72-2.05)
Velocity
Q1	18	4962.11	3.63 (2.29-5.75)	1	1	1	1	1
Q2	29	4818.74	6.02 (4.19-8.65)	1.66 (0.92-2.99)	1.66 (0.92-2.99)	1.33 (0.73-2.43)	1.25 (0.68-2.30)	1.26 (0.69-2.32)
Q3	28	4822.25	5.81 (4.01-8.4)	1.59 (0.88-2.88)	1.60 (0.89-2.90)	0.83 (0.44-1.57)	0.98 (0.52-1.83)	0.97 (0.52-1.82)
Q4	54	5638.97	9.58 (7.34-12.49)	2.62 (1.54-4.47)	2.65 (1.54-4.54)	1.67 (0.94-2.95)	1.72 (0.96-3.06)	1.67 (0.94-2.98)
Incidence rate per 1,000 person-years was calculated in crude model (n=3051)
Model 1: Adjusted for age, and race (n = 3049)
Model 2: Adjusted for Model 1 +body mass index, fasting glucose, triglyceride, high-density lipoprotein-cholesterol, c-reactive protein, cancer, and hypertension (n = 2998)
Model 3: Adjusted for Model 2 + physical activity, smoking, menopausal status, oral contraceptive use, and hormone replacement therapy (n = 2942) as well as ABO blood type for FVIII (n = 2117)
Model 4: Adjusted for Model 3 + Glycoprotein acetylation (n = 2929 for others and n = 2109 for FVIII)
PY, person-years, CI, confidence interval; HR, hazard ratio

## Sheet: sTable 4
sTable 4. Incidence rates and hazard ratios for type 2 diabetes according to quartile of coagulation factors and thrombin generation parameters in men.
				HR (95% CI)
	Events, N	PY	Rate (95% CI)	Crude model	Model 1	Model 2	Model 3	Model 4
FVIII
Q1	31	4809.77	6.45 (4.54-9.15)	1	1	1	1	1
Q2	38	4675.65	8.13 (5.92-11.15)	1.27 (0.79-2.03)	1.25 (0.77-2.00)	1.00 (0.62-1.63)	1.10 (0.62-1.95)	1.06 (0.59-1.87)
Q3	40	4332.53	9.23 (6.78-12.57)	1.44 (0.90-2.30)	1.41 (0.88-2.26)	1.06 (0.65-1.74)	1.32 (0.75-2.33)	1.28 (0.73-2.27)
Q4	43	3664.85	11.73 (8.72-15.79)	1.84 (1.16-2.92)	1.77 (1.11-2.81)	1.08 (0.66-1.78)	0.97 (0.51-1.83)	0.93 (0.49-1.75)
FIX
Q1	14	4416.36	3.17 (1.88-5.35)	1	1	1	1	1
Q2	32	4783.77	6.69 (4.74-9.45)	2.11 (1.13-3.96)	2.14 (1.14-4.02)	1.20 (0.63-2.30)	1.16 (0.61-2.22)	1.14 (0.60-2.18)
Q3	45	4886.69	9.21 (6.88-12.32)	2.93 (1.61-5.34)	2.94 (1.61-5.36)	1.49 (0.80-2.76)	1.31 (0.70-2.45)	1.26 (0.67-2.36)
Q4	61	3395.97	17.96 (14.01-23.03)	5.73 (3.20-10.24)	5.77 (3.22-10.33)	2.30 (1.23-4.30)	2.05 (1.10-3.84)	1.90 (1.00-3.61)
FXI
Q1	38	6168.71	6.16 (4.49-8.46)	1	1	1	1	1
Q2	54	5068.05	10.65 (8.17-13.89)	1.74 (1.15-2.63)	1.79 (1.18-2.72)	1.28 (0.83-1.98)	1.23 (0.79-1.90)	1.20 (0.78-1.87)
Q3	28	3857.23	7.26 (5.02-10.5)	1.19 (0.73-1.93)	1.24 (0.76-2.02)	1.02 (0.62-1.68)	0.98 (0.60-1.61)	0.91 (0.55-1.51)
Q4	32	2388.79	13.4 (9.5-18.9)	2.20 (1.37-3.51)	2.30 (1.43-3.69)	1.40 (0.85-2.29)	1.34 (0.82-2.21)	1.23 (0.74-2.04)
Fibrinogen
Q1	41	5975.23	6.86 (5.06-9.31)	1	1	1	1	1
Q2	43	4803.23	8.95 (6.65-12.05)	1.31 (0.85-2.01)	1.29 (0.84-1.99)	0.83 (0.52-1.31)	0.76 (0.48-1.22)	0.72 (0.45-1.15)
Q3	27	3711.22	7.28 (5-10.59)	1.06 (0.65-1.73)	1.04 (0.64-1.69)	0.88 (0.53-1.44)	0.84 (0.50-1.38)	0.81 (0.49-1.34)
Q4	41	2993.12	13.7 (10.11-18.56)	1.99 (1.29-3.07)	1.92 (1.24-2.98)	1.11 (0.66-1.88)	1.05 (0.62-1.78)	0.94 (0.54-1.62)
Lag time
Q4	65	5157.17	12.6 (9.9-16.05)	1	1	1	1	1
Q3	40	4803.14	8.33 (6.12-11.34)	0.66 (0.45-0.98)	0.65 (0.44-0.97)	0.85 (0.57-1.29)	0.86 (0.57-1.29)	0.86 (0.57-1.30)
Q2	35	4131.6	8.47 (6.09-11.78)	0.68 (0.45-1.02)	0.67 (0.45-1.02)	0.87 (0.56-1.36)	0.85 (0.55-1.33)	0.90 (0.57-1.41)
Q1	12	3390.87	3.54 (2.01-6.23)	0.28 (0.15-0.53)	0.28 (0.15-0.52)	0.53 (0.28-1.00)	0.57 (0.30-1.09)	0.61 (0.32-1.16)
ETP
Q1	35	4808.85	7.28 (5.23-10.12)	1	1	1	1	1
Q2	43	4468.73	9.62 (7.15-12.96)	1.32 (0.85-2.07)	1.28 (0.82-2.01)	1.55 (0.97-2.49)	1.57 (0.97-2.54)	1.59 (0.99-2.57)
Q3	35	4580.01	7.64 (5.49-10.63)	1.06 (0.66-1.69)	1.02 (0.64-1.64)	1.11 (0.68-1.82)	1.06 (0.64-1.74)	1.09 (0.66-1.80)
Q4	39	3625.2	10.76 (7.87-14.7)	1.49 (0.95-2.36)	1.45 (0.91-2.28)	1.36 (0.83-2.23)	1.33 (0.81-2.20)	1.35 (0.82-2.21)
Peak
Q1	24	4409.61	5.44 (3.65-8.11)	1	1	1	1	1
Q2	49	4636.78	10.57 (8-13.96)	1.95 (1.19-3.17)	1.91 (1.17-3.11)	2.16 (1.28-3.64)	1.98 (1.17-3.35)	1.99 (1.17-3.38)
Q3	43	4645.48	9.26 (6.87-12.46)	1.71 (1.04-2.82)	1.67 (1.01-2.75)	1.92 (1.12-3.29)	1.86 (1.08-3.19)	1.90 (1.11-3.26)
Q4	36	3790.92	9.5 (6.86-13.14)	1.76 (1.05-2.95)	1.72 (1.02-2.88)	1.59 (0.91-2.77)	1.50 (0.85-2.63)	1.51 (0.86-2.65)
Time-to-Peak
Q4	58	5136.34	11.29 (8.74-14.59)	1	1	1	1	1
Q3	40	4601.89	8.69 (6.38-11.83)	0.77 (0.52-1.15)	0.77 (0.52-1.15)	1.02 (0.67-1.55)	0.98 (0.64-1.50)	0.99 (0.65-1.51)
Q2	29	4273.17	6.79 (4.72-9.75)	0.60 (0.38-0.94)	0.60 (0.39-0.94)	0.98 (0.62-1.55)	0.98 (0.62-1.55)	1.00 (0.63-1.58)
Q1	25	3471.39	7.2 (4.87-10.64)	0.64 (0.40-1.03)	0.63 (0.39-1.00)	0.74 (0.44-1.22)	0.75 (0.45-1.25)	0.79 (0.47-1.31)
Velocity
Q1	24	4425.56	5.42 (3.64-8.08)	1	1	1	1	1
Q2	45	4639.09	9.7 (7.25-12.97)	1.79 (1.09-2.93)	1.76 (1.07-2.89)	1.31 (0.78-2.20)	1.29 (0.77-2.17)	1.31 (0.78-2.20)
Q3	44	4637.54	9.49 (7.07-12.73)	1.75 (1.07-2.89)	1.71 (1.04-2.82)	1.56 (0.93-2.60)	1.57 (0.94-2.62)	1.58 (0.95-2.63)
Q4	39	3780.6	10.32 (7.55-14.1)	1.91 (1.15-3.18)	1.85 (1.11-3.09)	1.28 (0.75-2.19)	1.26 (0.74-2.16)	1.30 (0.76-2.21)
Incidence rate per 1,000 person-years was calculated in crude model (n=2667)
Model 1: Adjusted for age, and race (n = 2660)
Model 2: Adjusted for Model 1 +body mass index, fasting glucose, triglyceride, high-density lipoprotein-cholesterol, c-reactive protein, cancer, and hypertension (n = 5622)
Model 3: Adjusted for Model 2 + physical activity, and smoking (n = 2581) as well as ABO blood type for FVIII (n = 1896)
Model 4: Adjusted for Model 3 + Glycoprotein acetylation (n = 2573 for others and n = 1892 for FVIII)
PY, person-years, CI, confidence interval; HR, hazard ratio

## Sheet: sTable 5
sTable 5.Incidence rates and hazard ratios for type 2 diabetes according to quartile of coagulation factors and thrombin generation parameters in middle-aged men and women with BMI of 27 kg/m2 or higher without pre-existing type 2 diabetes participating in the NEO study
				HR (95% CI)
	Events, N	PY	Rate (95% CI)	Crude model	Model 1	Model 2	Model 3	Model 4
FVIII
Q1	44	6989.31	6.3 (4.69-8.45)	1	1	1	1	1
Q2	63	7266.14	8.67 (6.78-11.09)	1.38 (0.94-2.03)	1.37 (0.93-2.02)	1.08 (0.73-1.60)	1.19 (0.76-1.87)	1.17 (0.74-1.84)
Q3	58	7589.09	7.64 (5.91-9.88)	1.22 (0.82-1.80)	1.22 (0.82-1.80)	0.83 (0.55-1.25)	1.21 (0.76-1.94)	1.21 (0.76-1.94)
Q4	97	7570.97	12.81 (10.51-15.61)	2.05 (1.43-2.93)	2.06 (1.44-2.95)	1.17 (0.80-1.72)	1.37 (0.85-2.21)	1.32 (0.82-2.14)
FIX
Q1	18	5992.54	3 (1.89-4.76)	1	1	1	1	1
Q2	47	7188.49	6.54 (4.92-8.69)	2.18 (1.26-3.75)	2.21 (1.28-3.80)	1.37 (0.79-2.39)	1.33 (0.76-2.32)	1.32 (0.76-2.30)
Q3	64	8199.03	7.81 (6.12-9.96)	2.60 (1.54-4.39)	2.65 (1.57-4.47)	1.51 (0.88-2.56)	1.40 (0.82-2.40)	1.38 (0.81-2.36)
Q4	133	8035.43	16.55 (13.98-19.59)	5.53 (3.38-9.04)	5.90 (3.60-9.67)	2.24 (1.33-3.79)	2.19 (1.29-3.70)	2.09 (1.23-3.57)
FXI
Q1	46	6973.03	6.6 (4.95-8.8)	1	1	1	1	1
Q2	78	7635.08	10.22 (8.19-12.74)	1.55 (1.08-2.24)	1.64 (1.14-2.37)	1.39 (0.95-2.03)	1.34 (0.92-1.95)	1.33 (0.91-1.94)
Q3	61	7222.14	8.45 (6.58-10.84)	1.28 (0.88-1.88)	1.43 (0.97-2.10)	1.24 (0.84-1.84)	1.23 (0.83-1.83)	1.17 (0.79-1.75)
Q4	77	7585.25	10.15 (8.13-12.68)	1.55 (1.07-2.23)	1.80 (1.23-2.64)	1.24 (0.84-1.83)	1.18 (0.80-1.76)	1.11 (0.75-1.66)
Fibrinogen
Q1	46	6718.64	6.85 (5.13-9.13)	1	1	1	1	1
Q2	62	7140.39	8.68 (6.78-11.13)	1.27 (0.87-1.86)	1.31 (0.90-1.93)	0.94 (0.63-1.41)	0.93 (0.62-1.39)	0.90 (0.60-1.36)
Q3	60	7650.75	7.84 (6.1-10.09)	1.15 (0.78-1.68)	1.24 (0.84-1.82)	1.03 (0.69-1.53)	1.02 (0.68-1.54)	1.00 (0.66-1.52)
Q4	94	7905.73	11.89 (9.73-14.54)	1.74 (1.22-2.47)	1.91 (1.33-2.75)	0.95 (0.63-1.44)	0.97 (0.63-1.49)	0.90 (0.58-1.42)
Lag time
Q4	93	7389.42	12.59 (10.28-15.4)	1	1	1	1	1
Q3	70	7672.91	9.12 (7.23-11.52)	0.73 (0.53-0.99)	0.73 (0.54-1.00)	1.02 (0.74-1.41)	1.02 (0.73-1.41)	1.01 (0.73-1.40)
Q2	64	7476.9	8.56 (6.71-10.92)	0.68 (0.50-0.94)	0.69 (0.50-0.96)	1.03 (0.74-1.43)	1.00 (0.72-1.41)	1.03 (0.73-1.45)
Q1	35	6876.27	5.09 (3.66-7.08)	0.41 (0.28-0.60)	0.41 (0.28-0.62)	0.83 (0.55-1.25)	0.85 (0.56-1.30)	0.87 (0.57-1.34)
ETP
Q1	44	6475.67	6.79 (5.06-9.12)	1	1	1	1	1
Q2	73	6934.56	10.53 (8.38-13.23)	1.55 (1.07-2.25)	1.54 (1.06-2.24)	1.69 (1.14-2.51)	1.77 (1.18-2.65)	1.78 (1.19-2.66)
Q3	63	7794.25	8.08 (6.32-10.34)	1.20 (0.81-1.76)	1.19 (0.81-1.74)	1.27 (0.85-1.91)	1.29 (0.86-1.95)	1.29 (0.86-1.95)
Q4	82	8211.02	9.99 (8.05-12.39)	1.48 (1.02-2.13)	1.51 (1.04-2.19)	1.51 (1.02-2.23)	1.59 (1.06-2.37)	1.59 (1.07-2.37)
Peak
Q1	37	6454.58	5.73 (4.16-7.9)	1	1	1	1	1
Q2	74	7294.49	10.14 (8.09-12.73)	1.77 (1.19-2.63)	1.74 (1.17-2.58)	1.80 (1.19-2.73)	1.89 (1.24-2.88)	1.88 (1.23-2.87)
Q3	66	7654.49	8.62 (6.78-10.96)	1.51 (1.01-2.26)	1.48 (0.99-2.22)	1.51 (0.99-2.32)	1.58 (1.03-2.44)	1.61 (1.04-2.48)
Q4	85	8011.95	10.61 (8.59-13.11)	1.86 (1.26-2.73)	1.87 (1.27-2.76)	1.75 (1.16-2.64)	1.86 (1.22-2.83)	1.84 (1.20-2.80)
Time-to-Peak
Q4	86	7840.6	10.97 (8.89-13.53)	1	1	1	1	1
Q3	59	7360.77	8.02 (6.22-10.33)	0.73 (0.53-1.02)	0.74 (0.53-1.04)	1.03 (0.73-1.46)	0.99 (0.70-1.41)	1.00 (0.71-1.42)
Q2	57	7109.63	8.02 (6.19-10.38)	0.73 (0.52-1.02)	0.74 (0.53-1.04)	1.11 (0.78-1.57)	1.09 (0.77-1.55)	1.12 (0.79-1.60)
Q1	60	7104.49	8.45 (6.56-10.87)	0.77 (0.56-1.08)	0.79 (0.57-1.11)	1.03 (0.73-1.45)	1.03 (0.72-1.46)	1.03 (0.72-1.48)
Velocity
Q1	37	6732.93	5.5 (3.99-7.58)	1	1	1	1	1
Q2	72	7377.34	9.76 (7.76-12.28)	1.78 (1.19-2.64)	1.74 (1.17-2.59)	1.31 (0.87-1.97)	1.27 (0.84-1.91)	1.29 (0.85-1.94)
Q3	66	7548.19	8.74 (6.88-11.12)	1.59 (1.06-2.38)	1.56 (1.04-2.34)	1.16 (0.76-1.75)	1.22 (0.81-1.85)	1.24 (0.82-1.87)
Q4	87	7757.05	11.22 (9.1-13.82)	2.05 (1.39-3.01)	2.05 (1.40-3.02)	1.50 (1.01-2.24)	1.58 (1.05-2.36)	1.58 (1.05-2.36)
Incidence rate per 1,000 person-years was calculated in crude model (n=4362)
Model 1: Adjusted for age, sex, and race (n = 4355)
Model 2: Adjusted for Model 1 +body mass index, fasting glucose, triglyceride, high-density lipoprotein-cholesterol, c-reactive protein, cancer, and hypertension (n = 4285)
Model 3: Adjusted for Model 2 + physical activity, smoking, menopausal status, oral contraceptive use, hormone replacement therapy (n = 4216) as well as ABO blood type for FVIII (n = 3033)
Model 4: Adjusted for Model 3 + Glycoprotein acetylation (n = 4202 for others and n = 3026 for FVIII)
PY, person-years, CI, confidence interval; HR, hazard ratio

## Sheet: sTable 6
sTable 6. Incidence rates and hazard ratios for type 2 diabetes according to quartile of coagulation factors and thrombin generation parameters with minimized follow-up time.
				HR (95% CI)
	Events, N	PY	Rate (95% CI)	Crude model	Model 1	Model 2	Model 3	Model 4
FVIII
Q1	46	9283.4	4.96 (3.71-6.61)	1	1	1	1	1
Q2	65	9406.48	6.91 (5.42-8.8)	1.40 (0.96-2.04)	1.38 (0.95-2.02)	1.09 (0.74-1.61)	1.21 (0.78-1.88)	1.19 (0.76-1.85)
Q3	66	9288.89	7.11 (5.59-9.04)	1.44 (0.99-2.09)	1.42 (0.98-2.08)	0.94 (0.64-1.40)	1.29 (0.82-2.03)	1.30 (0.82-2.04)
Q4	104	9301.45	11.18 (9.24-13.54)	2.26 (1.60-3.20)	2.27 (1.60-3.22)	1.24 (0.85-1.80)	1.37 (0.86-2.20)	1.31 (0.82-2.11)
FIX
Q1	19	9482.27	2 (1.28-3.14)	1	1	1	1	1
Q2	51	9219.02	5.53 (4.21-7.27)	2.77 (1.63-4.69)	2.73 (1.61-4.62)	1.50 (0.88-2.58)	1.46 (0.85-2.51)	1.44 (0.84-2.48)
Q3	73	9659.99	7.56 (6.01-9.5)	3.78 (2.28-6.27)	3.72 (2.24-6.17)	1.81 (1.08-3.03)	1.70 (1.01-2.85)	1.65 (0.98-2.78)
Q4	138	8918.94	15.47 (13.11-18.26)	7.75 (4.80-12.53)	8.06 (4.98-13.03)	2.51 (1.50-4.20)	2.47 (1.48-4.14)	2.33 (1.38-3.93)
FXI
Q1	51	9335.72	5.46 (4.15-7.18)	1	1	1	1	1
Q2	79	9659.22	8.18 (6.57-10.19)	1.50 (1.05-2.13)	1.62 (1.14-2.30)	1.38 (0.96-1.99)	1.35 (0.94-1.95)	1.22 (0.84-1.75)
Q3	71	9254.46	7.67 (6.09-9.67)	1.40 (0.98-2.01)	1.59 (1.11-2.29)	1.21 (0.83-1.76)	1.27 (0.87-1.84)	1.22 (0.84-1.78)
Q4	80	9030.82	8.86 (7.12-11.02)	1.62 (1.14-2.31)	1.96 (1.36-2.82)	1.18 (0.81-1.73)	1.12 (0.76-1.63)	1.07 (0.73-1.58)
Fibrinogen
Q1	51	9615.64	5.3 (4.03-6.97)	1	1	1	1	1
Q2	67	9355.83	7.16 (5.64-9.09)	1.35 (0.94-1.94)	1.41 (0.97-2.03)	0.95 (0.65-1.39)	0.93 (0.63-1.37)	0.89 (0.60-1.32)
Q3	65	9259.59	7.02 (5.51-8.94)	1.32 (0.92-1.91)	1.43 (0.98-2.07)	1.05 (0.72-1.54)	1.05 (0.71-1.54)	1.01 (0.68-1.50)
Q4	98	9049.16	10.83 (8.89-13.19)	2.04 (1.46-2.87)	2.25 (1.59-3.18)	0.96 (0.64-1.44)	0.98 (0.65-1.49)	0.89 (0.58-1.38)
Lag time
Q4	96	8878.3	10.81 (8.86-13.19)	1	1	1	1	1
Q3	73	9384.7	7.78 (6.19-9.78)	0.72 (0.53-0.98)	0.73 (0.54-0.99)	1.05 (0.76-1.44)	1.04 (0.76-1.43)	1.04 (0.75-1.43)
Q2	71	9338.39	7.6 (6.03-9.59)	0.70 (0.52-0.96)	0.72 (0.53-0.98)	1.09 (0.79-1.50)	1.06 (0.77-1.47)	1.10 (0.79-1.53)
Q1	41	9678.83	4.24 (3.12-5.75)	0.39 (0.27-0.57)	0.41 (0.28-0.59)	0.90 (0.61-1.33)	0.92 (0.62-1.38)	0.96 (0.64-1.44)
ETP
Q1	51	9141.68	5.58 (4.24-7.34)	1	1	1	1	1
Q2	75	9217.39	8.14 (6.49-10.19)	1.46 (1.02-2.08)	1.44 (1.01-2.06)	1.54 (1.06-2.25)	1.62 (1.10-2.37)	1.62 (1.11-2.38)
Q3	69	9426.12	7.32 (5.79-9.26)	1.31 (0.92-1.89)	1.30 (0.90-1.87)	1.29 (0.88-1.89)	1.32 (0.89-1.94)	1.31 (0.89-1.94)
Q4	86	9495.02	9.06 (7.34-11.18)	1.63 (1.15-2.30)	1.69 (1.19-2.40)	1.48 (1.02-2.15)	1.56 (1.06-2.28)	1.55 (1.06-2.27)
Peak
Q1	43	9183.67	4.68 (3.47-6.31)	1	1	1	1	1
Q2	75	9291.13	8.07 (6.44-10.11)	1.72 (1.19-2.51)	1.69 (1.16-2.46)	1.70 (1.14-2.53)	1.78 (1.19-2.67)	1.77 (1.18-2.66)
Q3	73	9387.29	7.78 (6.19-9.77)	1.66 (1.14-2.42)	1.63 (1.11-2.37)	1.57 (1.05-2.35)	1.64 (1.09-2.47)	1.66 (1.10-2.50)
Q4	90	9418.13	9.56 (7.78-11.74)	2.04 (1.42-2.94)	2.09 (1.45-3.00)	1.73 (1.17-2.56)	1.83 (1.23-2.73)	1.81 (1.21-2.70)
Time-to-Peak
Q4	88	9285.19	9.48 (7.7-11.67)	1	1	1	1	1
Q3	62	9179.91	6.75 (5.27-8.66)	0.71 (0.52-0.99)	0.73 (0.52-1.01)	1.06 (0.75-1.48)	1.01 (0.72-1.43)	1.03 (0.73-1.44)
Q2	64	9280.08	6.9 (5.4-8.8)	0.73 (0.53-1.00)	0.75 (0.54-1.03)	1.16 (0.83-1.63)	1.15 (0.82-1.61)	1.19 (0.85-1.68)
Q1	67	9535.03	7.03 (5.54-8.92)	0.74 (0.54-1.02)	0.78 (0.56-1.07)	1.09 (0.78-1.52)	1.09 (0.77-1.53)	1.10 (0.78-1.56)
Velocity
Q1	42	9266.28	4.53 (3.35-6.13)	1	1	1	1	1
Q2	74	9336.71	7.93 (6.32-9.94)	1.75 (1.20-2.55)	1.72 (1.18-2.51)	1.26 (0.85-1.87)	1.22 (0.82-1.81)	1.23 (0.83-1.83)
Q3	72	9380.86	7.68 (6.1-9.66)	1.69 (1.16-2.48)	1.66 (1.13-2.43)	1.19 (0.80-1.77)	1.26 (0.85-1.86)	1.27 (0.85-1.88)
Q4	93	9296.37	10 (8.17-12.25)	2.21 (1.53-3.18)	2.24 (1.55-3.22)	1.51 (1.03-2.22)	1.58 (1.08-2.33)	1.58 (1.07-2.32)
Incidence rate per 1,000 person-years was calculated in crude model (n=5715)
Model 1: Adjusted for age, sex, and race (n = 5706)
Model 2: Adjusted for Model 1 +body mass index, fasting glucose, triglyceride, high-density lipoprotein-cholesterol, c-reactive protein, cancer, and hypertension (n = 5622)
Model 3: Adjusted for Model 2 + physical activity, smoking, menopausal status, oral contraceptive use, hormone replacement therapy (n = 5523) as well as ABO blood type for FVIII (n = 4013)
Model 4: Adjusted for Model 3 + Glycoprotein acetylation (n = 5499 for others and n = 3999 for FVIII)
PY, person-years, CI, confidence interval; HR, hazard ratio

## Sheet: sTable 7
sTable 7. Incidence rates and hazard ratios for type 2 diabetes according to quartile of coagulation factors and thrombin generation parameters after excluding participants who were not followed through 1 year.
				HR (95% CI)
	Events, N	PY	Rate (95% CI)	Crude model	Model 1	Model 2	Model 3	Model 4
FVIII
Q1	35	7987.64	4.38 (3.15-6.1)	1	1	1	1	1
Q2	63	8078.15	7.8 (6.1-9.97)	1.78 (1.18-2.69)	1.76 (1.16-2.66)	1.37 (0.90-2.10)	1.36 (0.84-2.20)	1.37 (0.85-2.20)
Q3	57	7985.5	7.14 (5.51-9.25)	1.63 (1.07-2.48)	1.62 (1.06-2.47)	1.22 (0.78-1.88)	1.35 (0.82-2.23)	1.42 (0.86-2.32)
Q4	81	8002.82	10.12 (8.15-12.57)	2.31 (1.56-3.44)	2.32 (1.55-3.46)	1.45 (0.95-2.20)	1.64 (0.99-2.74)	1.63 (0.98-2.71)
FIX
Q1	18	8173.12	2.2 (1.39-3.49)	1	1	1	1	1
Q2	45	7934.23	5.67 (4.24-7.59)	2.58 (1.49-4.46)	2.54 (1.47-4.39)	1.47 (0.84-2.56)	1.38 (0.79-2.41)	1.36 (0.78-2.37)
Q3	63	8311.37	7.58 (5.93-9.69)	3.45 (2.05-5.83)	3.39 (2.00-5.72)	1.59 (0.93-2.71)	1.42 (0.83-2.42)	1.32 (0.77-2.28)
Q4	110	7635.39	14.41 (11.97-17.34)	6.57 (3.99-10.82)	6.80 (4.13-11.21)	1.82 (1.06-3.13)	1.77 (1.03-3.04)	1.58 (0.91-2.75)
FXI
Q1	45	8039.41	5.6 (4.18-7.49)	1	1	1	1	1
Q2	69	8300.4	8.31 (6.57-10.51)	1.49 (1.02-2.16)	1.60 (1.10-2.33)	1.60 (1.09-2.35)	1.60 (1.09-2.35)	1.56 (1.06-2.29)
Q3	58	7963.43	7.28 (5.64-9.41)	1.30 (0.88-1.92)	1.47 (0.99-2.17)	1.12 (0.75-1.68)	1.20 (0.80-1.80)	1.10 (0.73-1.66)
Q4	64	7750.88	8.26 (6.47-10.54)	1.48 (1.01-2.16)	1.77 (1.19-2.62)	1.11 (0.74-1.68)	1.04 (0.69-1.58)	0.92 (0.61-1.41)
Fibrinogen
Q1	42	8282.98	5.07 (3.75-6.86)	1	1	1	1	1
Q2	53	8084.01	6.56 (5.01-8.57)	1.29 (0.86-1.94)	1.34 (0.89-2.02)	1.12 (0.74-1.70)	1.10 (0.72-1.68)	1.03 (0.67-1.59)
Q3	56	7946.48	7.05 (5.43-9.15)	1.39 (0.93-2.07)	1.50 (1.00-2.24)	1.16 (0.76-1.77)	1.17 (0.76-1.81)	1.12 (0.72-1.74)
Q4	85	7740.64	10.98 (8.89-13.57)	2.16 (1.50-3.13)	2.39 (1.64-3.49)	1.02 (0.66-1.59)	1.11 (0.70-1.75)	0.99 (0.61-1.60)
Lag time
Q4	82	7886.48	10.4 (8.38-12.9)	1	1	1	1	1
Q3	60	7782.74	7.71 (5.99-9.92)	0.74 (0.53-1.04)	0.75 (0.54-1.05)	1.13 (0.80-1.59)	1.11 (0.78-1.57)	1.11 (0.78-1.57)
Q2	57	8037.37	7.09 (5.48-9.19)	0.68 (0.49-0.96)	0.70 (0.50-0.99)	1.27 (0.89-1.81)	1.24 (0.87-1.77)	1.30 (0.91-1.87)
Q1	37	8347.53	4.43 (3.21-6.11)	0.43 (0.29-0.63)	0.45 (0.30-0.67)	1.03 (0.68-1.58)	1.06 (0.69-1.64)	1.13 (0.73-1.74)
ETP
Q1	41	7897.12	5.19 (3.83-7.05)	1	1	1	1	1
Q2	62	7913.84	7.83 (6.11-10.04)	1.51 (1.02-2.24)	1.50 (1.01-2.22)	1.40 (0.93-2.11)	1.57 (1.03-2.39)	1.56 (1.02-2.37)
Q3	65	8036.31	8.09 (6.35-10.3)	1.56 (1.06-2.31)	1.55 (1.05-2.29)	1.43 (0.96-2.15)	1.48 (0.98-2.23)	1.47 (0.97-2.23)
Q4	68	8206.85	8.29 (6.54-10.5)	1.60 (1.08-2.36)	1.67 (1.13-2.47)	1.55 (1.02-2.34)	1.67 (1.10-2.56)	1.67 (1.09-2.54)
Peak
Q1	36	7905.75	4.55 (3.29-6.31)	1	1	1	1	1
Q2	61	8000.97	7.62 (5.94-9.79)	1.68 (1.11-2.53)	1.65 (1.09-2.49)	1.37 (0.89-2.09)	1.48 (0.96-2.30)	1.45 (0.93-2.25)
Q3	68	8001.82	8.5 (6.71-10.77)	1.87 (1.25-2.80)	1.83 (1.22-2.75)	1.66 (1.09-2.55)	1.76 (1.14-2.72)	1.79 (1.16-2.76)
Q4	71	8145.58	8.72 (6.91-10.99)	1.92 (1.28-2.86)	1.96 (1.31-2.94)	1.80 (1.18-2.76)	1.96 (1.27-3.02)	1.91 (1.23-2.94)
Time-to-Peak
Q4	73	7999.6	9.13 (7.26-11.47)	1	1	1	1	1
Q3	52	7862.08	6.61 (5.04-8.67)	0.73 (0.51-1.04)	0.74 (0.52-1.06)	1.04 (0.72-1.50)	0.96 (0.66-1.40)	0.97 (0.67-1.41)
Q2	55	7980.19	6.89 (5.3-8.97)	0.76 (0.53-1.07)	0.78 (0.55-1.10)	1.23 (0.85-1.77)	1.20 (0.83-1.74)	1.26 (0.87-1.82)
Q1	56	8212.24	6.82 (5.25-8.85)	0.75 (0.53-1.06)	0.79 (0.55-1.12)	1.40 (0.97-2.02)	1.41 (0.97-2.04)	1.43 (0.98-2.09)
Velocity
Q1	34	7984.51	4.26 (3.04-5.96)	1	1	1	1	1
Q2	62	8048.01	7.7 (6.01-9.87)	1.81 (1.19-2.75)	1.78 (1.17-2.71)	1.29 (0.84-2.00)	1.19 (0.77-1.85)	1.21 (0.78-1.87)
Q3	64	8002.89	8 (6.27-10.21)	1.88 (1.24-2.85)	1.84 (1.21-2.79)	1.26 (0.81-1.94)	1.39 (0.90-2.14)	1.42 (0.92-2.19)
Q4	76	8018.7	9.48 (7.58-11.85)	2.23 (1.49-3.34)	2.26 (1.51-3.39)	1.81 (1.19-2.75)	1.91 (1.25-2.91)	1.90 (1.25-2.90)
Incidence rate per 1,000 person-years was calculated in crude model (n=5618)
Model 1: Adjusted for age, sex, and race (n = 5609)
Model 2: Adjusted for Model 1 +body mass index, fasting glucose, triglyceride, high-density lipoprotein-cholesterol, c-reactive protein, cancer, and hypertension (n = 5525)
Model 3: Adjusted for Model 2 + physical activity, smoking, menopausal status, oral contraceptive use, hormone replacement therapy (n = 5426) as well as ABO blood type for FVIII (n = 3954)
Model 4: Adjusted for Model 3 + Glycoprotein acetylation (n = 5405 for others and n = 3942 for FVIII)
PY, person-years, CI, confidence interval; HR, hazard ratio

## Sheet: sTable 8
sTable 8. Incidence rates and hazard ratios for type 2 diabetes according to quartile of coagulation factors and thrombin generation parameters after excluding participants with autoimmune diseases at baseline.
				HR (95% CI)
	Events, N	PY	Rate (95% CI)	Crude model	Model 1	Model 2	Model 3	Model 4
FVIII
Q1	29	9346.83	3.1 (2.16-4.46)	1	1	1	1	1
Q2	52	9445.5	5.51 (4.2-7.22)	1.77 (1.12-2.79)	1.76 (1.11-2.77)	1.37 (0.86-2.18)	1.51 (0.90-2.54)	1.51 (0.90-2.53)
Q3	44	9330.1	4.72 (3.51-6.33)	1.52 (0.95-2.42)	1.51 (0.94-2.41)	1.11 (0.68-1.79)	1.32 (0.76-2.29)	1.37 (0.79-2.37)
Q4	70	9349.39	7.49 (5.93-9.46)	2.40 (1.56-3.71)	2.41 (1.56-3.74)	1.47 (0.93-2.33)	1.85 (1.06-3.21)	1.82 (1.05-3.18)
FIX
Q1	15	9574.15	1.57 (0.94-2.6)	1	1	1	1	1
Q2	35	9283.1	3.77 (2.71-5.25)	2.41 (1.31-4.41)	2.38 (1.30-4.37)	1.43 (0.78-2.65)	1.36 (0.73-2.52)	1.34 (0.72-2.48)
Q3	50	9698.64	5.16 (3.91-6.8)	3.28 (1.84-5.84)	3.24 (1.82-5.77)	1.57 (0.87-2.83)	1.38 (0.76-2.50)	1.29 (0.71-2.35)
Q4	95	8915.94	10.66 (8.72-13.01)	6.79 (3.94-11.71)	7.02 (4.07-12.12)	1.96 (1.09-3.54)	1.91 (1.06-3.45)	1.71 (0.93-3.12)
FXI
Q1	39	9424	4.14 (3.03-5.66)	1	1	1	1	1
Q2	60	9705.74	6.18 (4.8-7.96)	1.49 (0.99-2.22)	1.57 (1.05-2.36)	1.53 (1.01-2.30)	1.48 (0.98-2.24)	1.44 (0.95-2.18)
Q3	43	9296.52	4.63 (3.43-6.23)	1.11 (0.72-1.71)	1.21 (0.78-1.88)	0.90 (0.58-1.41)	0.93 (0.59-1.46)	0.84 (0.53-1.32)
Q4	53	9045.57	5.86 (4.48-7.66)	1.40 (0.93-2.12)	1.61 (1.04-2.47)	0.99 (0.63-1.54)	0.93 (0.60-1.45)	0.82 (0.52-1.30)
Fibrinogen
Q1	33	9711.99	3.4 (2.42-4.78)	1	1	1	1	1
Q2	41	9443.63	4.34 (3.2-5.89)	1.27 (0.80-2.01)	1.32 (0.83-2.09)	1.13 (0.71-1.80)	1.06 (0.66-1.71)	1.00 (0.62-1.63)
Q3	49	9268.79	5.29 (4-6.99)	1.53 (0.99-2.39)	1.65 (1.06-2.58)	1.29 (0.81-2.05)	1.26 (0.79-2.03)	1.21 (0.75-1.97)
Q4	72	9047.42	7.96 (6.32-10.02)	2.32 (1.54-3.51)	2.55 (1.67-3.89)	1.14 (0.70-1.86)	1.19 (0.72-1.96)	1.07 (0.63-1.81)
Lag time
Q4	70	9239.23	7.58 (6-9.57)	1	1	1	1	1
Q3	51	9096.64	5.61 (4.26-7.37)	0.74 (0.51-1.06)	0.74 (0.52-1.06)	1.05 (0.72-1.53)	1.01 (0.69-1.47)	1.00 (0.69-1.47)
Q2	44	9392.23	4.68 (3.49-6.29)	0.62 (0.42-0.90)	0.62 (0.42-0.91)	1.08 (0.73-1.59)	1.02 (0.69-1.51)	1.07 (0.71-1.59)
Q1	30	9743.72	3.08 (2.15-4.4)	0.40 (0.26-0.62)	0.41 (0.26-0.63)	0.88 (0.55-1.40)	0.87 (0.54-1.41)	0.93 (0.57-1.50)
ETP
Q1	33	9256.18	3.57 (2.54-5.01)	1	1	1	1	1
Q2	51	9293.07	5.49 (4.17-7.22)	1.54 (0.99-2.38)	1.53 (0.98-2.37)	1.38 (0.88-2.17)	1.46 (0.92-2.31)	1.45 (0.92-2.30)
Q3	52	9382.03	5.54 (4.23-7.27)	1.55 (1.00-2.40)	1.54 (0.99-2.38)	1.39 (0.89-2.17)	1.35 (0.86-2.13)	1.35 (0.86-2.13)
Q4	59	9540.54	6.18 (4.8-7.98)	1.72 (1.12-2.63)	1.77 (1.15-2.72)	1.56 (0.99-2.46)	1.62 (1.03-2.57)	1.63 (1.04-2.58)
Peak
Q1	28	9295.99	3.01 (2.08-4.36)	1	1	1	1	1
Q2	52	9327.96	5.57 (4.25-7.31)	1.85 (1.17-2.93)	1.82 (1.15-2.89)	1.48 (0.93-2.38)	1.59 (0.98-2.59)	1.57 (0.97-2.54)
Q3	55	9358.2	5.88 (4.52-7.65)	1.95 (1.24-3.07)	1.92 (1.21-3.02)	1.67 (1.04-2.69)	1.77 (1.09-2.87)	1.81 (1.11-2.93)
Q4	60	9489.66	6.32 (4.91-8.14)	2.08 (1.33-3.27)	2.11 (1.35-3.32)	1.88 (1.17-3.01)	2.02 (1.25-3.29)	1.98 (1.22-3.21)
Time-to-Peak
Q4	64	9383.63	6.82 (5.34-8.71)	1	1	1	1	1
Q3	42	9154.61	4.59 (3.39-6.2)	0.67 (0.46-1.00)	0.68 (0.46-1.01)	0.92 (0.62-1.37)	0.86 (0.57-1.28)	0.86 (0.57-1.29)
Q2	43	9334.61	4.61 (3.42-6.21)	0.68 (0.46-1.00)	0.69 (0.47-1.01)	1.03 (0.69-1.54)	1.00 (0.67-1.50)	1.05 (0.70-1.58)
Q1	46	9598.97	4.79 (3.59-6.39)	0.70 (0.48-1.03)	0.72 (0.49-1.06)	1.23 (0.83-1.84)	1.22 (0.81-1.84)	1.24 (0.82-1.87)
Velocity
Q1	28	9361.87	2.99 (2.07-4.33)	1	1	1	1	1
Q2	50	9388.81	5.33 (4.04-7.02)	1.78 (1.12-2.82)	1.76 (1.10-2.79)	1.25 (0.78-2.02)	1.17 (0.72-1.89)	1.18 (0.73-1.92)
Q3	55	9314	5.91 (4.54-7.69)	1.98 (1.25-3.11)	1.94 (1.23-3.07)	1.27 (0.79-2.04)	1.39 (0.87-2.23)	1.43 (0.90-2.30)
Q4	62	9407.13	6.59 (5.14-8.45)	2.20 (1.41-3.44)	2.22 (1.42-3.47)	1.74 (1.10-2.76)	1.85 (1.16-2.94)	1.85 (1.16-2.94)
Incidence rate per 1,000 person-years was calculated in crude model (n=5600)
Model 1: Adjusted for age, sex, and race (n = 5593)
Model 2: Adjusted for Model 1 +body mass index, fasting glucose, triglyceride, high-density lipoprotein-cholesterol, c-reactive protein, cancer, and hypertension (n = 5508)
Model 3: Adjusted for Model 2 + physical activity, smoking, menopausal status, oral contraceptive use, hormone replacement therapy (n = 5409) as well as ABO blood type for FVIII (n = 3941)
Model 4: Adjusted for Model 3 + Glycoprotein acetylation (n = 5388 for others and n = 3929 for FVIII)
PY, person-years, CI, confidence interval; HR, hazard ratio

## Sheet: sTable 9
sTable 9. E-value for hazard ratio and the lower limit of confidence interval if hazard ratio > 1 or the upper limit of confidence interval if hazard ratio <1.
	Crude model		Model 1		Model 2		Model 3		Model 4
Exposrue	Estimate	CI	Estimate	CI	Estimate	CI	Estimate	CI	Estimate	CI
FVIII
Q1	1	1	1	1	1	1	1	1	1	1
Q2	2.14833	1	2.12627	1	1.43166	1	1.71408	1	1.6655	1
Q3	2.23599	1	2.21416	1	1.28801	1	1.90164	1	1.9245	1
Q4	3.96791	2.5798	3.96791	2.5798	1.78553	1	2.08197	1	1.94726	1
FIX
Q1	1	1	1	1	1	1	1	1	1	1
Q2	4.98425	2.6645	4.90322	2.60101	2.36603	1	2.27951	1	2.23599	1
Q3	7.0619	4.00875	6.92107	3.92705	3.02083	1.37394	2.76986	1.1105	2.68562	1
Q4	15.1029	9.13103	15.7036	9.51226	4.45682	2.36603	4.37549	2.32285	4.09037	2.10415
FXI
Q1	1	1	1	1	1	1	1	1	1	1
Q2	2.36603	1.31219	2.6222	1.5395	1.85558	1	2.03739	1	1.73807	1
Q3	2.17033	1	2.55856	1.45943	1.87867	1	1.83236	1	1.73807	1
Q4	2.64336	1.56533	3.35235	2.08197	1.71408	1	1.45943	1	1.34368	1
Fibrinogen
Q1	1	1	1	1	1	1	1	1	1	1
Q2	2.03739	1	2.17033	1	1.28801	1	1.35976	1	1.49625	1
Q3	2.01498	1	2.23599	1	1.27913	1	1.24396	1	1.1105	1
Q4	3.5377	2.3012	3.94748	2.5798	1.25	1	1.16472	1	1.49625	1
Lag time
Q4	1	1	1	1	1	1	1	1	1	1
Q3	2.12382	1.20949	2.12382	1.16472	1.27913	1	1.24396	1	1.24396	1
Q2	2.21103	1.28801	2.12382	1.16472	1.40321	1	1.34368	1	1.43166	1
Q1	4.56673	2.90481	4.31247	2.78019	1.46248	1	1.39439	1	1.25	1
ETP
Q1	1	1	1	1	1	1	1	1	1	1
Q2	2.27951	1.16283	2.23599	1.1105	2.45192	1.31219	2.6222	1.45943	2.64336	1.45943
Q3	1.96992	1	1.94726	1	1.9245	1	1.96992	1	1.96992	1
Q4	2.64336	1.56533	2.79087	1.6899	2.32285	1.16283	2.49467	1.34368	2.49467	1.31219
Peak
Q1	1	1	1	1	1	1	1	1	1	1
Q2	2.85379	1.6655	2.79087	1.61598	2.81186	1.56533	2.97916	1.6655	2.9583	1.6655
Q3	2.72778	1.5395	2.64336	1.48661	2.51599	1.27913	2.68562	1.40321	2.72778	1.45943
Q4	3.51714	2.19227	3.59934	2.25777	2.85379	1.61598	3.08322	1.76188	3.02083	1.71408
Time-to-Peak
Q4	1	1	1	1	1	1	1	1	1	1
Q3	2.16692	1.11111	2.08166	1	1.27913	1	1.16283	1	1.20578	1
Q2	2.08166	1	2.04041	1	1.6899	1	1.56533	1	1.6899	1
Q1	2.04041	1	1.92154	1	1.73807	1	1.40321	1	1.45943	1
Velocity
Q1	1	1	1	1	1	1	1	1	1	1
Q2	2.89564	1.6899	2.83283	1.64087	1.85558	1	1.73807	1	1.78553	1
Q3	2.79087	1.59081	2.70671	1.5395	1.6655	1	1.83236	1	1.85558	1
Q4	3.84527	2.4305	3.88617	2.47331	2.38755	1.20578	2.55856	1.37394	2.53729	1.37394
